# Supplementary material for: Machine Learning for Predicting Chronic Renal Disease Progression in COVID-19 Patients with Acute Renal Injury: A Feasibility Study
Source: Biomedicines. 2024 Jul 8;12(7):1511. doi: 10.3390/biomedicines12071511 (PMC11274434; doi:10.3390/biomedicines12071511)
Supplement: Supplementary file 1 [file biomedicines-12-01511-s001.zip]

Archive with 1 entries (1 files):
- biomedicines-3003202-supplementary.pdf
